# Supplementary material for: Rna analysis of the regulation of expression and alternative splicing in polycystic ovarian syndrome
Source: RNA Biol. 2025 Dec 24;23(1):1–12. doi: 10.1080/15476286.2025.2606662 (PMC12758344; doi:10.1080/15476286.2025.2606662)
Supplement: Supplemental Material [file KRNB_A_2606662_SM3625.zip › Supplementary Table S1_NFKB.xlsx]

## Sheet: Sheet1
Supplementary Table S1: RT-qPCR Primer Sequences
Primer Name	Sequence (5' to 3')
GADPH forward primer	CACTGAGCAAGAGAGGCCCTAT
GADPH reverse primer	GCAGCGAACTTTATTGATGGTATT
NFKB1 forward primer	CTCAAAGCAGCAGGAGCAGAC
NFKB1 reverse primer	GCTCATACGGTTTCCCATTTAGT
NFKB2 forward primer	CACAGGACGAGAACGGAGACA
NFKB2 reverse primer	CCGAGGTACTGAGCGTGATAAAT
NFKB1-SE1496 forward primer	GCAACAGATGGGCTACACAGA
NFKB1-SE1496 reverse primer	GGAAGACGAGAGAGGCAGACA
NFKB1-SE1498 forward primer	AGGTTATCGTTCAGTTGGTCACA
NFKB1-SE1498 reverse primer	GCATACCCCGTCCTCACAGT
Ntn1 forward primer	CAGCCTGATCCTTGCTCGG
Ntn1 reverse primer	GCGGGTTATTGAGGTCGGTG
